# Supplementary material for: Identification of TIFY gene family in walnut and analysis of its expression under abiotic stresses
Source: BMC Genomics. 2022 Mar 7;23:190. doi: 10.1186/s12864-022-08416-9 (PMC8903722; doi:10.1186/s12864-022-08416-9)
Supplement: Supplementary file 5 — Additional file 5. [file 12864_2022_8416_MOESM5_ESM.xlsx]

## Sheet: Sheet1-Qingxiang
Table S2. Details of the experimental conditions about qRT-PCR in figure 5. SE: standard error. Sheet1: JrTIFY01-JrTIFY20 in ‘Qingxiang’. Sheet2: JrTIFY01-JrTIFY20 in ‘Xiangling’.
	JrTIFY01	SE	JrTIFY02	SE	JrTIFY03	SE	JrTIFY04	SE	JrTIFY05	SE	JrTIFY06	SE	JrTIFY07	SE	JrTIFY08	SE	JrTIFY09	SE	JrTIFY10	SE	JrTIFY11	SE	JrTIFY12	SE	JrTIFY14	SE	JrTIFY15	SE	JrTIFY16	SE	JrTIFY18	SE	JrTIFY19	SE	JrTIFY20	SE
D-7	10.0911	0.0494591	1.39383	0.489398	1.90924	0.322462	0.997427	0.351494	1.75333	0.367816	1.4889	0.296634	1.48536	0.404003	0.137171	0.168697	0.943878	0.198616	1.89216	0.0185478	1.41485	0.390855	0.859697	0.346542	1.68064	0.118523	0.00307267	0.00258098	0.922951	0.361296	0.0221975	0.018213	0.585308	0.141778	0.249256	0.0109915
D-13	2.15021	0.462886	0.61022	0.30819	2.62085	0.0256907	1.32897	0.0390765	2.59125	0.228259	2.06581	0.442085	0.679589	0.379855	0.0340925	0.0136327	0.691061	0.480726	1.19804	0.316371	0.359485	0.248286	0.711217	0.463108	0.932592	0.32832	0.0087652	0.0109564	0.618158	0.0333114	0.0551466	0.0467519	0.893563	0.411781	0.0647331	0.0286566
D-18	0.033774	0.0412395	0.013151	0.00902757	0.0567462	0.0138436	0.0476371	0.0302011	0.0369396	0.0257295	0.0399451	0.00979994	0.0201358	0.00584295	0.0239598	0.00995314	0.0132977	0.0107484	0.0435295	0.00827038	0.774387	0.137919	0.0158776	0.0109819	0.0184115	0.0146482	0.00325269	0.000413384	0.939997	0.0870706	0.00490089	0.00234698	4.092	0.360542	0.306395	0.0299866
D-20	0.209375	0.154593	0.271926	0.235571	0.784773	0.192642	0.390322	0.0861938	0.794524	0.228109	0.463823	0.169036	0.237433	0.0250651	0.0970822	0.1198	0.427172	0.228613	1.01889	0.176485	0.101843	0.0321364	0.411458	0.0897825	0.0340659	0.0202554	0.0472072	0.00861113	0.947776	0.245862	0.0805066	0.0705022	7.46678	0.238316	0.266131	0.00553374
D-22	0.707665	0.390543	0.000880168	0.000609339	0.00763555	0.000560856	0.00821043	0.00830371	0.0103689	0.00391747	0.126424	0.0758594	1.56121	0.388879	0.17003	0.245717	0.000135661	0.000168075	4.26706	0.353451	1.06808	0.160993	2.19283	0.31357	0.0380588	0.0211138	0.148996	0.121503	0.417289	0.0300472	0.608801	0.420569	0.428959	0.122011	0.0102384	0.000200713
R	0.0157443	0.00456443	0.292919	0.403652	4.65938	0.0913421	1.23439	0.275281	0.0133929	0.00662938	0.0167662	0.00114956	1.54434	0.267501	1.54891	0.231196	4.5658	0.223693	21.4823	0.315862	4.98393	0.453476	4.67833	0.350474	0.0893818	0.0634678	0.0108067	0.00612075	1.07587	0.495045	0.132857	0.048886	8.54499	0.12564	0.742422	0.0218298
H-0	1.62397	0.233649	1.14945	0.457458	3.74619	0.128503	1.32623	0.195591	0.880562	0.235217	0.884022	0.253165	0.124752	0.031101	0.00971057	0.0011694	0.280734	0.178274	2.10163	0.21411	0.536234	0.0994117	0.271888	0.118778	15.0846	0.0739339	0.0421659	0.00649007	0.416635	0.0490228	0.0635683	0.0167456	2.21106	0.216493	1.63584	0.0160352
H-2	11.7463	0.481814	1.91727	0.42096	2.0866	0.314972	1.46794	0.210953	4.07405	0.25941	0.652235	0.0638336	0.0675216	0.0330178	0.0481594	0.0398171	0.486887	0.283682	2.85626	0.260989	1.00222	0.259117	0.66962	0.239431	12.7335	0.499156	0.00310853	0.000714929	0.390586	0.0110286	0.20904	0.100756	2.44697	0.376207	0.105236	0.00721542
H-8	0.790681	0.123507	1.03756	0.149518	0.654063	0.0876701	0.456308	0.119978	0.762666	0.182316	0.769267	0.116659	0.032119	0.0226602	0.0146322	0.00262859	0.276992	0.168228	2.65144	0.435265	0.680458	0.0343341	0.333499	0.0606017	8.54499	0.12564	0.00451866	0.00451971	0.204115	0.0312463	0.0183739	0.0133158	0.64757	0.0526596	0.0274372	0.0135671
H-12	0.228047	0.184886	0.100331	0.0409648	0.0400717	0.0332995	0.02152	0.0199813	0.0625228	0.0503806	0.0835499	0.0129587	1.23593	0.497275	0.0542888	0.0247886	2.10769	0.404991	12.0021	0.2941	4.40038	0.198282	4.54077	0.349652	29.5143	0.118249	0.0024568	0.00278391	0.372457	0.117804	0.0242784	0.0221439	0.969047	0.179717	0.292969	0.0301013
H-24	3.74973	0.434525	2.65428	0.154097	6.02113	0.0840525	5.92834	0.267132	3.67027	0.399112	4.47951	0.366907	0.707489	0.330679	0.0335912	0.0214433	1.68183	0.016486	7.30331	0.457886	1.11742	0.162223	1.85455	0.450706	27.5696	0.135126	0.0134644	0.0117521	0.751177	0.0254377	0.0311419	0.014986	1.3566	0.371338	0.283086	0.0312426
S-6	0.369	0.0965546	0.183061	0.037945	0.684286	0.284811	0.0745749	0.0361569	0.362958	0.149653	0.297623	0.0451342	0.0107725	0.00640349	0.000454949	0.000211758	0.0397114	0.0188546	0.241532	0.0212845	0.0362398	0.011273	0.05093	0.0160633	0.57402	0.154903	0.00251506	0.000667592	0.00863592	0.00662769	0.00282078	0.00271835	0.00634153	0.00044035	0.102697	0.00653909
S-12	4.83901	0.485614	0.557871	0.116135	2.12733	0.465453	0.733652	0.139918	0.562904	0.117765	0.836612	0.184245	0.674697	0.247313	0.00097769	0.000428515	0.389668	0.266171	1.92786	0.379683	0.686394	0.0836366	1.09808	0.423493	5.49237	0.498202	0.00079009	0.000504688	0.306737	0.106473	0.0114761	0.00403874	0.505225	0.243123	0.198601	0.0250096
S-24	31.343	0.377588	14.796	0.461606	8.46122	0.414543	11.4761	0.449864	7.78797	0.457789	5.01213	0.171928	12.0856	0.296145	0.0100088	0.00572047	1.74592	0.438976	6.1471	0.496529	2.90847	0.435195	20.8939	0.102407	27.9558	0.411044	0.067001	0.056403	9.12808	0.268398	0.281029	0.197168	25.0212	0.367895	4.51588	0.0221336
S-48	3.19413	0.109566	0.861565	0.394846	0.933769	0.355047	1.28704	0.458199	0.804399	0.413881	0.949393	0.0139593	1.23188	0.060354	0.241505	0.26297	0.6331	0.248527	4.82369	0.0945633	6.75487	0.355852	3.68742	0.417975	4.61077	0.0225986	0.0209874	0.0213024	9.51571	0.279795	1.01457	0.0497071	26.6305	0.130523	2.62153	0.32042
S-72	2.69484	0.459034	1.67479	0.480354	4.6661	0.365544	5.7846	0.453168	1.38426	0.19379	1.29122	0.456269	8.34153	0.24527	0.00146655	0.00107693	0.872051	0.290288	2.50719	0.440176	4.28967	0.210165	5.28615	0.414119	10.3391	0.101348	0.00577024	0.00301912	19.1606	0.229233	0.736027	0.497524	17.5704	0.258344	16.9719	0.249544

## Sheet: Sheet2-Xiangling
Table S2. Details of the experimental conditions about qRT-PCR in figure 5. SE: standard error. Sheet1: JrTIFY01-JrTIFY20 in ‘Qingxiang’. Sheet2: JrTIFY01-JrTIFY20 in ‘Xiangling’.
	JrTIFY01	SE	JrTIFY02	SE	JrTIFY03	SE	JrTIFY04	SE	JrTIFY05	SE	JrTIFY06	SE	JrTIFY07	SE	JrTIFY08	SE	JrTIFY09	SE	JrTIFY10	SE	JrTIFY11	SE	JrTIFY12	SE	JrTIFY14	SE	JrTIFY15	SE	JrTIFY16	SE	JrTIFY18	SE	JrTIFY19	SE	JrTIFY20	SE
D-7	0.0441074	0.0133178	0.0908457	0.050633	0.177116	0.0349185	0.0451893	0.0139158	0.32705	0.226589	0.112392	0.0129487	11.8386	0.406091	0.00153995	0.00111415	0.552188	0.200784	0.287528	0.0291908	0.24194	0.162358	0.53294	0.0699645	0.269312	0.0896457	0.00150992	0.000943672	0.0502297	0.0402415	0.0308972	0.00786879	0.114957	0.0725579	0.262611	0.0403748
D-13	0.154423	0.0727958	0.172085	0.149441	0.5181	0.162322	0.0340532	0.0281073	0.135474	0.142892	0.163751	0.228515	1.8229	0.411255	0.00630707	0.0013637	1.17087	0.479177	0.918589	0.359558	0.696821	0.35597	0.398027	0.333618	0.434079	0.383074	0.00119965	0.000216369	0.393472	0.484631	0.744573	0.293896	0.134326	0.12768	1.40974	0.0483572
D-18	1.34593	0.139487	0.978987	0.242471	2.37864	0.0466307	0.569062	0.0471835	2.18378	0.393868	2.49554	0.352943	3.33766	0.447135	0.100454	0.0821694	0.702873	0.24944	0.597374	0.160733	2.19083	0.481752	1.04936	0.249959	0.152966	0.0230686	0.00761949	0.00793666	0.272369	0.077906	0.246195	0.166349	0.909407	0.379779	0.687096	0.0726872
D-20	0.0892975	0.0193721	0.0320417	0.0341345	0.0687822	0.0473787	0.0305428	0.0368645	0.0308121	0.0204735	0.385387	0.485293	1.96002	0.0960277	0.09908	0.00539099	0.500843	0.322679	0.78763	0.340095	1.20131	0.443494	0.633009	0.463741	0.0872627	0.0801815	0.160637	0.194565	0.286012	0.348506	0.307682	0.354914	0.194756	0.093256	4.4306	0.36874
D-22	0.110205	0.0140624	1.6345	0.382381	0.861756	0.259183	0.28791	0.25729	0.401265	0.379208	0.117951	0.0131732	29.3123	0.421619	0.5173	0.325446	6.80242	0.366569	1.05762	0.363639	22.318	0.437521	5.04918	0.272091	0.248654	0.0540942	0.713681	0.230584	0.0228004	0.00703706	2.95965	0.101523	12.2394	0.196819	11.0426	0.0541228
R	0.0499245	0.0201447	0.169497	0.039908	0.118875	0.0997573	0.026151	0.00956188	0.0280701	0.0172526	0.0507001	0.0294066	2.87996	0.155195	0.0617319	0.0368439	0.201776	0.0547406	0.168522	0.134656	0.343467	0.117168	0.171951	0.00207149	0.630932	0.233747	0.00767842	0.00307408	0.0479401	0.0240044	0.0136508	0.00931962	0.135973	0.0275816	0.666921	0.113849
H-0	0.0274298	0.00733445	0.0707356	0.0493058	0.154886	0.0256853	0.0361693	0.00628396	0.225828	0.0949354	0.0778135	0.0405476	5.12563	0.239168	0.0516306	0.02767	0.938229	0.237157	1.69663	0.399255	5.1755	0.354854	1.2978	0.204287	19.7668	0.0968825	0.00857037	0.000192042	0.256957	0.166242	1.13515	0.0866047	1.10792	0.143225	2.48923	0.109769
H-2	0.248282	0.118785	0.215486	0.180288	0.204248	0.190847	0.0664443	0.023813	0.165919	0.154231	0.127827	0.0533085	0.511828	0.288013	0.0328839	0.0221882	0.527296	0.396802	0.446135	0.363455	0.480065	0.150405	0.260805	0.107193	8.92605	0.476258	0.000630931	0.000498403	0.0563789	0.0499483	0.299866	0.340886	0.200255	0.0901131	0.522247	0.0460147
H-8	0.974007	0.488612	3.17678	0.296079	8.06117	0.364444	1.31442	0.263354	3.70715	0.109003	3.50573	0.483252	0.27888	0.0613275	0.00359249	0.00125957	0.115904	0.0170663	0.100558	0.0211697	0.189195	0.158485	0.0940324	0.0186467	0.923276	0.269218	0.00262518	0.000961141	0.0177077	0.00527141	0.306877	0.259671	0.593704	0.163618	0.605078	0.0628264
H-12	0.263763	0.369244	0.00208707	0.000577611	0.0335444	0.0459892	2.15226	0.27353	0.0835352	0.13535	0.030301	0.0429453	12.556	0.315273	0.217724	0.204874	0.0147111	0.0199613	2.04247	0.0600557	1.47934	0.421925	0.00556017	0.000420433	0.151756	0.162605	0.00140254	0.000874757	0.454895	0.239153	0.149764	0.116385	1.15232	0.384611	2.10146	0.111968
H-24	0.0225452	0.0110975	0.106095	0.0391631	0.0288524	0.00971895	0.0290738	0.0159138	0.101648	0.0470298	0.0518013	0.00817373	3.61754	0.0177305	0.0208539	0.0029883	1.96787	0.396429	1.01787	0.134722	1.93662	0.468818	2.04619	0.157562	11.266	0.388759	0.00180558	0.0013013	0.118165	0.0659151	0.687806	0.251084	3.76134	0.221098	10.5247	0.464109
S-6	0.0988487	0.0429532	0.273436	0.065582	0.344369	0.12942	0.0809106	0.0307369	0.11078	0.0790758	0.0851462	0.0183422	1.67465	0.336	0.0112086	0.0135309	0.393028	0.120183	0.947118	0.534775	0.79646	0.460925	0.378582	0.0924116	7.31697	0.430104	0.00515191	0.00601049	0.0362478	0.0262892	3.19391	0.4163	0.237315	0.11351	2.40411	0.38701
S-12	0.131525	0.0530827	0.205283	0.0806914	0.982976	0.226339	0.0218001	0.0140535	0.278746	0.22703	0.0822028	0.0450966	1.29403	0.234791	0.00591171	0.00339291	0.372055	0.132011	0.567862	0.0490185	0.544781	0.298473	0.39459	0.10269	3.84822	0.414145	0.0010776	0.000738924	0.0144266	0.00806922	0.0867353	0.0677984	0.0973934	0.0640545	1.1059	0.0270989
S-24	0.11055	0.139547	0.339256	0.315174	0.605617	0.119509	0.0972338	0.0119265	0.0685815	0.0508649	0.0437309	0.0100662	2.42204	0.186076	0.133649	0.128794	0.203556	0.0641427	0.288447	0.117656	0.356339	0.0187362	0.19041	0.0761714	1.84002	0.477453	0.00294258	0.00404336	1.3335	0.0326761	0.274836	0.20182	2.64003	0.10349	23.2658	0.4561
S-48	0.289813	0.0958643	0.142951	0.0458418	0.503245	0.0933493	0.0671748	0.0142968	0.110047	0.0427374	0.0719942	0.0119513	7.46872	0.318522	0.000948017	0.000518307	0.229175	0.0493497	0.125362	0.00521865	1.36149	0.43855	0.17357	0.0558461	1.85937	0.289879	0.00178087	0.00110611	0.204904	0.111328	0.135618	0.168237	1.66678	0.400372	8.91171	0.392982
S-72	0.364274	0.1407	0.128648	0.029441	0.644464	0.121608	0.138779	0.0583941	0.120495	0.0967812	0.112513	0.027097	5.79096	0.18129	0.000387899	0.000173339	0.0841362	0.0160489	0.0588064	0.056681	0.487113	0.372062	0.0889443	0.00617621	0.824518	0.148689	0.000275923	0.000106116	0.035099	0.017614	0.0118884	0.00282803	0.45793	0.164642	15.4038	0.377455
